# Supplementary material for: Tear and Saliva Metabolomics in Evaporative Dry Eye Disease in Females
Source: Metabolites. 2023 Nov 2;13(11):1125. doi: 10.3390/metabo13111125 (PMC10673540; doi:10.3390/metabo13111125)
Supplement: Supplementary file 1 [file metabolites-13-01125-s001.zip]

Archive with 1 entries (1 files):
- metabolites-2664298-Supplementary.pdf
